# Supplementary material for: Exploration of 3D Few-Shot Learning Techniques for Classification of Knee Joint Injuries on MR Images
Source: Diagnostics (Basel). 2025 Jul 18;15(14):1808. doi: 10.3390/diagnostics15141808 (PMC12293373; doi:10.3390/diagnostics15141808)
Supplement: Supplementary file 1 [file diagnostics-15-01808-s001.zip]

Archive with 1 entries (1 files):
- diagnostics-3676046-supplementary.pdf
